# Supplementary material for: Critical length screening enables 19% efficiency in thick-film organic solar cells
Source: Nat Commun. 2025 Nov 7;16:9840. doi: 10.1038/s41467-025-64808-x (PMC12594902; doi:10.1038/s41467-025-64808-x)
Supplement: Supplementary file 4 — Source Data [file 41467_2025_64808_MOESM4_ESM.xlsx]

## Sheet: Fig.2
	PM6:BTP-eC9-1V	PM6:Y11-1V	PM6:L8-BO-1V	PM6:Y6-1O-1V	PM6:IT-4F-1V	PM6:ITIC-1V	PM6:PC71BM-1V	PM6:Y5-1V						PM6:Y11	PM6:BTP-eC9	PM6:PC71BM	PM6:Y5	PM6:Y6-1O	PM6:L8-BO	PM6:ITIC	PM6:IT-4F				PM6:BTP-eC9-2V	PM6:Y11-2V	PM6:L8-BO-2V	PM6:Y6-1O-2V	PM6:IT-4F-2V	PM6:ITIC-2V	PM6:PC71BM-2V	PM6:Y5-2V
Frequency (rad/s)	Conductivity (S/m)	Conductivity (S/m)	Conductivity (S/m)	Conductivity (S/m)	Conductivity (S/m)	Conductivity (S/m)	Conductivity (S/m)	Conductivity (S/m)					Voltage (V)	Current Density (A/cm^2)	Current Density (A/cm^2)	Current Density (A/cm^2)	Current Density (A/cm^2)	Current Density (A/cm^2)	Current Density (A/cm^2)	Current Density (A/cm^2)	Current Density (A/cm^2)			Frequency (rad/s)	Conductivity (S/m)	Conductivity (S/m)	Conductivity (S/m)	Conductivity (S/m)	Conductivity (S/m)	Conductivity (S/m)	Conductivity (S/m)	Conductivity (S/m)
62.8319	1.01e-05	98.4	4.54e-06	3.73e-06	1.27e-06	2.24e-07	32.8	3.33e-05					0.04972	1.33053e-06	2.4717e-06	3.10785e-07	6.15154e-07	1.91239e-06	1.19205e-06	9.84433e-08	3.76625e-07			62.8319	98.4	98.4	32.8	98.4	32.8	32.8	32.8	98.4
66.6018	3.83e-05	98.5	9.63e-06	5.34e-06	1.35e-06	5.12e-07	9.61e-06	1.1e-05					0.14985	5.00739e-06	1.0164e-05	1.68521e-06	2.31648e-06	8.9692e-06	7.95867e-06	1.79032e-07	1.53981e-06			66.6018	98.5	98.5	32.8	98.5	32.8	1.65e-06	32.8	98.5
70.3717	4.96e-05	1.93e-05	2.41e-05	1.86e-05	1.83e-06	1.27e-06	5.32e-05	1.81e-05					0.24962	1.13948e-05	2.49829e-05	6.47496e-06	5.09692e-06	2.3813e-05	2.73645e-05	2.34468e-07	3.75852e-06			70.3717	98.7	98.7	32.9	98.7	32.9	2.77e-06	32.9	98.7
74.7699	4.81e-05	2.73e-05	2.25e-05	1.84e-05	6.65e-06	1.27e-06	5.01e-05	5.75e-05					0.34985	2.39382e-05	5.09472e-05	2.29629e-05	9.94704e-06	4.92391e-05	6.94354e-05	4.76917e-07	9.29967e-06			74.7699	98.8	98.8	32.9	98.8	5.48e-06	9.01e-06	32.9	98.8
79.1681	4.88e-05	6.18e-05	2.38e-05	1.91e-05	6.94e-06	1.28e-06	5.23e-05	5.77e-05					0.44994	4.8447e-05	0.000100769	6.02154e-05	1.91215e-05	9.07235e-05	0.000152148	8.92863e-07	2.05565e-05			79.1681	3.46e-05	4.94e-05	33	8.2e-06	8.04e-06	8.8e-06	2.44e-05	99
84.1947	4.68e-05	0.000111	2.23e-05	1.85e-05	6.95e-06	1.24e-06	5.2e-05	5.95e-05					0.54974	9.4682e-05	0.00018103	0.000150822	3.80993e-05	0.000149709	0.000293997	1.52984e-06	4.20658e-05			84.1947	4.04e-05	5.68e-05	1.29e-05	2.47e-05	5.47e-05	8.71e-06	3e-05	5.11e-05
89.2212	4.63e-05	0.00011	2.29e-05	1.85e-05	6.87e-06	1.25e-06	5.11e-05	5.85e-05					0.64992	0.000172037	0.000304815	0.000321864	7.85479e-05	0.00022796	0.000503954	2.72646e-06	7.91708e-05			89.2212	6.25e-05	0.00104	1.97e-05	4.09e-05	2.94e-05	8.83e-06	0.000155	5.95e-05
94.2478	4.73e-05	0.000109	2.34e-05	1.85e-05	6.83e-06	1.26e-06	5.09e-05	5.76e-05					0.74997	0.00029248	0.000467127	0.000605179	0.000160439	0.000326394	0.000836788	5.01021e-06	0.000141736			94.2478	0.000194	0.000299	0.000272	4.03e-05	2.93e-05	8.84e-06	0.000155	0.00116
99.9026	4.84e-05	0.000109	2.39e-05	1.85e-05	6.84e-06	1.23e-06	5.18e-05	6.01e-05					0.84977	0.000460711	0.000721187	0.00109	0.000309802	0.000435772	0.0013	9.2325e-06	0.000236461			99.9026	0.000198	0.000306	7.88e-05	4.01e-05	2.91e-05	9.08e-06	0.000159	0.000324
105.558	4.73e-05	0.000109	2.35e-05	1.82e-05	6.86e-06	1.27e-06	5.14e-05	5.89e-05					0.94997	0.000709932	0.00107	0.00182	0.000553908	0.000578767	0.00192	1.6245e-05	0.000373191			105.558	0.000196	0.0003	7.9e-05	4.09e-05	2.9e-05	8.82e-06	0.000156	0.000316
111.841	4.78e-05	0.000108	2.38e-05	1.84e-05	6.8e-06	1.23e-06	5.16e-05	6e-05					1.04999	0.00104	0.00152	0.00288	0.000956646	0.000744872	0.00273	2.74055e-05	0.000551704			111.841	0.000198	0.000299	7.81e-05	4.03e-05	2.89e-05	8.94e-06	0.000159	0.000316
118.752	4.82e-05	0.000108	2.38e-05	1.83e-05	6.86e-06	1.24e-06	5.11e-05	6.11e-05					1.14975	0.00148	0.0021	0.00434	0.00155	0.00093515	0.00374	4.32396e-05	0.000799763			118.752	0.000197	0.000299	7.85e-05	4.01e-05	2.89e-05	9.01e-06	0.000159	0.000316
125.664	4.82e-05	0.000107	2.38e-05	1.83e-05	6.8e-06	1.25e-06	5.17e-05	5.94e-05					1.25001	0.00204	0.00283	0.00623	0.00238	0.00115	0.0049	6.88838e-05	0.00112			125.664	0.000197	0.000302	7.88e-05	4.01e-05	2.87e-05	9.04e-06	0.000158	0.00032
133.204	4.74e-05	0.000109	2.35e-05	1.81e-05	6.83e-06	1.24e-06	5.08e-05	5.85e-05					1.34981	0.00273	0.00374	0.00874	0.00351	0.0014	0.00639	0.000104806	0.00151			133.204	0.000195	0.000299	7.8e-05	4.01e-05	2.86e-05	8.89e-06	0.000156	0.000317
141.372	4.63e-05	0.000108	2.29e-05	1.8e-05	6.75e-06	1.24e-06	5.18e-05	5.9e-05					1.44991	0.00359	0.00475	0.0119	0.00494	0.00167	0.00816	0.000154314	0.00199			141.372	0.000197	0.0003	7.77e-05	3.99e-05	2.88e-05	8.8e-06	0.000158	0.000318
149.54	4.64e-05	0.000109	2.27e-05	1.82e-05	6.85e-06	1.26e-06	5.22e-05	6.06e-05					1.55011	0.0046	0.00607	0.01578	0.00683	0.00198	0.01023	0.000220629	0.00257			149.54	0.000196	0.000299	7.79e-05	3.98e-05	2.9e-05	9.04e-06	0.000158	0.000317
158.336	4.61e-05	0.000109	2.31e-05	1.82e-05	6.88e-06	1.23e-06	5.22e-05	6.11e-05					1.6499	0.00583	0.00763	0.02043	0.00917	0.00231	0.01261	0.000306785	0.00325			158.336	0.000196	0.000301	7.83e-05	3.99e-05	2.92e-05	9.1e-06	0.000157	0.000319
167.761	4.73e-05	0.000109	2.33e-05	1.83e-05	6.86e-06	1.25e-06	5.25e-05	6.16e-05					1.74998	0.00728	0.00944	0.02595	0.01203	0.00269	0.01532	0.000417067	0.00403			167.761	0.000195	0.000299	7.82e-05	3.97e-05	2.94e-05	8.94e-06	0.000157	0.000317
177.814	4.59e-05	0.000109	2.31e-05	1.79e-05	6.83e-06	1.22e-06	5.19e-05	5.97e-05					1.85004	0.00897	0.01153	0.03238	0.01547	0.0031	0.01838	0.000547138	0.0049			177.814	0.000194	0.0003	7.81e-05	3.97e-05	2.89e-05	8.94e-06	0.000157	0.000318
188.496	4.67e-05	0.000108	2.34e-05	1.78e-05	6.71e-06	1.23e-06	5.15e-05	6.08e-05					1.94986	0.01091	0.0139	0.03978	0.01953	0.00354	0.02179	0.000717525	0.00592			188.496	0.000195	0.000299	7.78e-05	3.97e-05	2.92e-05	9.05e-06	0.000157	0.000317
199.805	4.71e-05	0.000108	2.34e-05	1.78e-05	6.71e-06	1.26e-06	5.17e-05	5.92e-05					2.05001	0.01313	0.01658	0.04816	0.0243	0.00403	0.0256	0.000923742	0.00707			199.805	0.000194	0.000299	7.78e-05	3.97e-05	2.9e-05	8.93e-06	0.000157	0.000317
211.743	4.71e-05	0.000108	2.34e-05	1.76e-05	6.74e-06	1.23e-06	5.15e-05	6.05e-05					2.14978	0.01564	0.01958	0.05773	0.02979	0.00447	0.02979	0.00117	0.00836			211.743	0.000194	0.000298	7.77e-05	3.99e-05	2.92e-05	8.91e-06	0.000157	0.000316
224.31	4.75e-05	0.000107	2.34e-05	1.78e-05	6.64e-06	1.23e-06	5.22e-05	6.12e-05					2.24992	0.01848	0.02292	0.06849	0.03611	0.00505	0.0344	0.00146	0.00978			224.31	0.000194	0.000299	7.77e-05	3.96e-05	2.89e-05	9.06e-06	0.000157	0.000317
237.504	4.71e-05	0.000108	2.31e-05	1.8e-05	6.8e-06	1.26e-06	5.18e-05	6.05e-05					2.34999	0.02164	0.02661	0.08045	0.04329	0.00569	0.03942	0.00179	0.01134			237.504	0.000194	0.000298	7.77e-05	3.95e-05	2.92e-05	9.06e-06	0.000157	0.000317
251.956	4.64e-05	0.000108	2.33e-05	1.81e-05	6.75e-06	1.22e-06	5.16e-05	6.1e-05					2.44989	0.02515	0.03064	0.09364	0.05117	0.00636	0.04462	0.00218	0.01305			251.956	0.000194	0.000299	7.78e-05	3.95e-05	2.93e-05	9.11e-06	0.000157	0.000317
267.035	4.71e-05	0.000107	2.33e-05	1.79e-05	6.73e-06	1.21e-06	5.17e-05	6.14e-05					2.55002	0.02903	0.03504	0.1082	0.06029	0.00709	0.05052	0.00262	0.01492			267.035	0.000194	0.000298	7.77e-05	3.93e-05	2.93e-05	9.13e-06	0.000157	0.000317
282.743	4.71e-05	0.000108	2.34e-05	1.81e-05	6.8e-06	1.2e-06	5.23e-05	6.15e-05					2.65015	0.03329	0.03982	0.12415	0.07042	0.00787	0.05688	0.00312	0.01694			282.743	0.000194	0.000298	7.77e-05	3.96e-05	2.93e-05	9.12e-06	0.000157	0.000316
299.708	4.67e-05	0.000108	2.34e-05	1.8e-05	6.86e-06	1.27e-06	5.18e-05	6.15e-05					2.74989	0.03793	0.04461	0.14147	0.08159	0.00871	0.06369	0.00368	0.01912			299.708	0.000194	0.000298	7.76e-05	3.94e-05	2.93e-05	9.06e-06	0.000157	0.000316
317.301	4.69e-05	0.000107	2.32e-05	1.8e-05	6.88e-06	1.27e-06	5.22e-05	6.14e-05					2.85002	0.043	0.05017	0.16036	0.09394	0.0096	0.071	0.0043	0.02147			317.301	0.000194	0.000298	7.75e-05	3.94e-05	2.92e-05	9.05e-06	0.000157	0.000316
336.15	4.74e-05	0.000108	2.32e-05	1.81e-05	6.84e-06	1.22e-06	5.24e-05	6.15e-05					2.95013	0.04845	0.05614	0.18081	0.10748	0.01056	0.0788	0.00496	0.024			336.15	0.000194	0.000297	7.75e-05	3.95e-05	2.93e-05	9.05e-06	0.000158	0.000316
356.257	4.69e-05	0.000107	2.3e-05	1.81e-05	6.94e-06	1.2e-06	5.24e-05	6.14e-05					3.04994	0.05434	0.06249	0.20283	0.12223	0.01157	0.08706	0.00572	0.02669			356.257	0.000194	0.000297	7.75e-05	3.93e-05	2.94e-05	9.08e-06	0.000157	0.000316
377.619	4.73e-05	0.000108	2.32e-05	1.81e-05	6.77e-06	1.2e-06	5.17e-05	6.16e-05					3.15001	0.06067	0.06926	0.2266	0.13833	0.01265	0.09585	0.00656	0.02956			377.619	0.000194	0.000297	7.76e-05	3.95e-05	2.93e-05	9.1e-06	0.000157	0.000316
400.239	4.74e-05	0.000107	2.32e-05	1.78e-05	6.79e-06	1.19e-06	5.22e-05	6.16e-05					3.24989	0.06743	0.07642	0.2521	0.15576	0.01379	0.10514	0.00746	0.03261			400.239	0.000193	0.000297	7.75e-05	3.93e-05	2.93e-05	9.13e-06	0.000157	0.000316
424.115	4.75e-05	0.000107	2.33e-05	1.79e-05	6.72e-06	1.24e-06	5.09e-05	6.16e-05					3.35004	0.07465	0.08401	0.27951	0.17466	0.01501	0.11498	0.00845	0.03586			424.115	0.000193	0.000297	7.75e-05	3.93e-05	2.93e-05	9.13e-06	0.000157	0.000316
449.248	4.76e-05	0.000108	2.33e-05	1.77e-05	6.78e-06	1.25e-06	5.2e-05	6.16e-05					3.4501	0.08232	0.09201	0.30885	0.19505	0.01629	0.12536	0.00951	0.0393			449.248	0.000194	0.000297	7.75e-05	3.91e-05	2.93e-05	9.07e-06	0.000157	0.000316
476.265	4.77e-05	0.000107	2.33e-05	1.78e-05	6.83e-06	1.24e-06	5.2e-05	6.16e-05					3.54987	0.09041	0.10042	0.34011	0.21694	0.01765	0.13626	0.01066	0.04292			476.265	0.000193	0.000297	7.75e-05	3.9e-05	2.93e-05	9.12e-06	0.000157	0.000316
504.54	4.76e-05	0.000108	2.32e-05	1.8e-05	6.73e-06	1.25e-06	5.2e-05	6.16e-05					3.65002	0.099	0.1093	0.37362	0.24057	0.01909	0.14777	0.01189	0.0467			504.54	0.000193	0.000297	7.74e-05	3.92e-05	2.93e-05	9.08e-06	0.000157	0.000316
534.071	4.76e-05	0.000107	2.3e-05	1.8e-05	6.74e-06	1.21e-06	5.14e-05	6.15e-05					3.75015	0.10805	0.11861	0.40935	0.2659	0.02061	0.15986	0.0132	0.05074			534.071	0.000193	0.000297	7.74e-05	3.92e-05	2.93e-05	9.08e-06	0.000157	0.000316
566.115	4.76e-05	0.000107	2.27e-05	1.8e-05	6.82e-06	1.22e-06	5.2e-05	6.17e-05					3.84995	0.11754	0.12833	0.44848	0.29297	0.0222	0.17251	0.0146	0.05498			566.115	0.000193	0.000297	7.74e-05	3.93e-05	2.93e-05	9.08e-06	0.000157	0.000315
600.044	4.76e-05	0.000106	2.3e-05	1.8e-05	6.86e-06	1.24e-06	5.24e-05	6.16e-05					3.94999	0.12754	0.13855	0.48975	0.32204	0.02389	0.18582	0.01609	0.05944			600.044	0.000193	0.000297	7.73e-05	3.92e-05	2.93e-05	9.09e-06	0.000157	0.000316
634.602	4.77e-05	0.000107	2.31e-05	1.81e-05	6.9e-06	1.22e-06	5.26e-05	6.16e-05					4.05011	0.13802	0.14921	0.53293	0.35314	0.02566	0.19978	0.01767	0.06413			634.602	0.000193	0.000297	7.74e-05	3.93e-05	2.93e-05	9.13e-06	0.000158	0.000315
672.301	4.77e-05	0.000107	2.32e-05	1.81e-05	6.91e-06	1.26e-06	5.27e-05	6.16e-05					4.14982	0.14895	0.16033	0.57864	0.38627	0.02752	0.21434	0.01934	0.06902			672.301	0.000193	0.000297	7.73e-05	3.93e-05	2.93e-05	9.11e-06	0.000158	0.000315
716.283	4.74e-05	0.000107	2.32e-05	1.8e-05	6.89e-06	1.26e-06	5.14e-05	6.19e-05					4.24997	0.16043	0.17199	0.62743	0.42182	0.02948	0.22965	0.02111	0.07416			716.283	0.000193	0.000297	7.73e-05	3.93e-05	2.93e-05	9.11e-06	0.000158	0.000316
753.982	4.76e-05	0.000108	2.3e-05	1.8e-05	6.79e-06	1.25e-06	5.23e-05	6.17e-05					4.34975	0.17237	0.18412	0.67909	0.4596	0.03153	0.24562	0.02297	0.07953			753.982	0.000193	0.000297	7.72e-05	3.92e-05	2.93e-05	9.1e-06	0.000158	0.000316
804.248	4.76e-05	0.000106	2.32e-05	1.81e-05	6.84e-06	1.21e-06	5.17e-05	6.17e-05					4.44989	0.18487	0.19679	0.73416	0.50042	0.03368	0.26238	0.02494	0.08515			804.248	0.000193	0.000296	7.72e-05	3.92e-05	2.93e-05	9.07e-06	0.000158	0.000316
848.23	4.77e-05	0.000107	2.29e-05	1.81e-05	6.89e-06	1.24e-06	5.23e-05	6.18e-05					4.55001	0.19789	0.21001	0.79264	0.54378	0.03594	0.27991	0.027	0.09101			848.23	0.000193	0.000296	7.72e-05	3.91e-05	2.93e-05	9.09e-06	0.000158	0.000315
898.495	4.78e-05	0.000106	2.3e-05	1.81e-05	6.88e-06	1.23e-06	5.26e-05	6.18e-05					4.64984	0.21143	0.22374	0.85459	0.58992	0.03831	0.29819	0.02916	0.09712			898.495	0.000193	0.000296	7.75e-05	3.93e-05	2.93e-05	9.12e-06	0.000158	0.000315
955.044	4.76e-05	0.000107	2.3e-05	1.82e-05	6.85e-06	1.26e-06	5.27e-05	6.18e-05					4.74994	0.22553	0.23806	0.92049	0.63931	0.04078	0.31736	0.03143	0.1035			955.044	0.000193	0.000296	7.7e-05	3.91e-05	2.92e-05	9.11e-06	0.000158	0.000316
1011.59	4.78e-05	0.000107	2.32e-05	1.82e-05	6.9e-06	1.25e-06	5.21e-05	6.19e-05					4.84999	0.24019	0.25301	0.9904	0.69206	0.04337	0.33739	0.0338	0.11015			1011.59	0.000193	0.000296	7.74e-05	3.92e-05	2.93e-05	9.09e-06	0.000158	0.000315
1068.14	4.77e-05	0.000107	2.3e-05	1.83e-05	6.93e-06	1.3e-06	5.17e-05	6.19e-05					4.94979	0.2554	0.2685	1.06444	0.74828	0.04603	0.3583	0.03627	0.11706			1068.14	0.000193	0.000296	7.71e-05	3.91e-05	2.93e-05	9.08e-06	0.000158	0.000316
1130.97	4.79e-05	0.000107	2.27e-05	1.82e-05	6.91e-06	1.23e-06	5.24e-05	6.2e-05					5.04999	0.27127	0.28469	1.14321	0.80858	0.04887	0.38025	0.03885	0.12429			1130.97	0.000193	0.000296	7.72e-05	3.87e-05	2.93e-05	9.13e-06	0.000158	0.000316
1200.09	4.78e-05	0.000107	2.27e-05	1.83e-05	6.92e-06	1.28e-06	5.27e-05	6.21e-05					5.15004	0.28772	0.30151	1.22668	0.87301	0.05183	0.40318	0.04155	0.13179			1200.09	0.000193	0.000296	7.7e-05	3.9e-05	2.93e-05	9.1e-06	0.000158	0.000316
1275.49	4.79e-05	0.000107	2.26e-05	1.84e-05	6.92e-06	1.22e-06	5.28e-05	6.2e-05					5.24984	0.30476	0.31904	1.31493	0.94183	0.05492	0.42713	0.04434	0.13959			1275.49	0.000193	0.000296	7.73e-05	3.91e-05	2.93e-05	9.12e-06	0.000158	0.000317
1350.88	4.79e-05	0.000106	2.21e-05	1.84e-05	6.96e-06	1.24e-06	5.3e-05	6.21e-05					5.35003	0.32248	0.33728	1.40859	1.01565	0.05814	0.45338	0.04724	0.14771			1350.88	0.000193	0.000296	7.71e-05	3.91e-05	2.93e-05	9.1e-06	0.000158	0.000316
1426.28	4.79e-05	0.000106	2.27e-05	1.85e-05	6.97e-06	1.28e-06	5.21e-05	6.21e-05					5.4498	0.34088	0.35625	1.50752	1.09464	0.06149	0.47984	0.05026	0.15614			1426.28	0.000193	0.000296	7.73e-05	3.92e-05	2.93e-05	9.12e-06	0.000158	0.000317
1514.25	4.79e-05	0.000106	2.29e-05	1.86e-05	6.96e-06	1.28e-06	5.26e-05	6.21e-05					5.5499	0.36002	0.37609	1.61236	1.17969	0.06499	0.50746	0.0534	0.16493			1514.25	0.000193	0.000296	7.72e-05	3.91e-05	2.93e-05	9.12e-06	0.000158	0.000317
1602.21	4.81e-05	0.000106	2.31e-05	1.87e-05	6.98e-06	1.25e-06	5.29e-05	6.22e-05					5.65012	0.37992	0.39678	1.72323	1.27133	0.06864	0.53641	0.05667	0.17409			1602.21	0.000193	0.000296	7.74e-05	3.88e-05	2.93e-05	9.17e-06	0.000158	0.000317
1702.74	4.81e-05	0.000106	2.32e-05	1.88e-05	6.99e-06	1.3e-06	5.3e-05	6.22e-05					5.74992	0.40054	0.41826	1.83985	1.36998	0.07243	0.56666	0.06005	0.18357			1702.74	0.000193	0.000296	7.73e-05	3.89e-05	2.93e-05	9.17e-06	0.000158	0.000316
1803.27	4.82e-05	0.000107	2.32e-05	1.88e-05	6.95e-06	1.27e-06	5.31e-05	6.24e-05					5.85002	0.42201	0.44106	1.96303	1.4771	0.07638	0.59847	0.06355	0.19346			1803.27	0.000193	0.000296	7.72e-05	3.87e-05	2.93e-05	9.16e-06	0.000158	0.000318
1910.09	4.83e-05	0.000106	2.33e-05	1.9e-05	7.01e-06	1.24e-06	5.31e-05	6.25e-05					5.95008	0.44502	0.46569	2.09259	1.59374	0.08049	0.63184	0.06718	0.20375			1910.09	0.000193	0.000296	7.73e-05	3.93e-05	2.93e-05	9.12e-06	0.000158	0.000318
2023.19	4.84e-05	0.000107	2.32e-05	1.92e-05	7e-06	1.25e-06	5.31e-05	6.24e-05																2023.19	0.000193	0.000296	7.72e-05	3.86e-05	2.93e-05	9.13e-06	0.000158	0.000317
2142.57	4.85e-05	0.000107	2.33e-05	1.92e-05	7.01e-06	1.26e-06	5.32e-05	6.26e-05																2142.57	0.000193	0.000296	7.71e-05	3.9e-05	2.93e-05	9.16e-06	0.000158	0.000317
2268.23	4.83e-05	0.000103	2.33e-05	1.93e-05	6.97e-06	1.26e-06	5.32e-05	6.29e-05																2268.23	0.000194	0.000296	7.69e-05	3.9e-05	2.93e-05	9.17e-06	0.000158	0.000318
2406.46	4.84e-05	0.000107	2.33e-05	1.96e-05	7.03e-06	1.26e-06	5.33e-05	6.26e-05																2406.46	0.000193	0.000296	7.71e-05	3.91e-05	2.93e-05	9.12e-06	0.000158	0.000319
2550.97	4.89e-05	0.000106	2.33e-05	1.97e-05	7.02e-06	1.34e-06	5.33e-05	6.29e-05																2550.97	0.000194	0.000296	7.72e-05	3.95e-05	2.93e-05	9.25e-06	0.000158	0.000318
2701.77	4.89e-05	0.000107	2.33e-05	1.99e-05	6.96e-06	1.32e-06	5.33e-05	6.29e-05																2701.77	0.000194	0.000296	7.75e-05	3.94e-05	2.94e-05	9.18e-06	0.000158	0.000318
2858.85	4.9e-05	0.000107	2.34e-05	2.01e-05	7.03e-06	1.26e-06	5.33e-05	6.33e-05																2858.85	0.000194	0.000296	7.71e-05	3.95e-05	2.93e-05	9.25e-06	0.000158	0.000317
3028.5	4.91e-05	0.000106	2.34e-05	2.03e-05	7.09e-06	1.26e-06	5.33e-05	6.3e-05																3028.5	0.000194	0.000297	7.72e-05	3.94e-05	2.93e-05	9.24e-06	0.000158	0.000318
3210.71	4.92e-05	0.000106	2.34e-05	2.05e-05	7.07e-06	1.26e-06	5.34e-05	6.32e-05																3210.71	0.000194	0.000296	7.73e-05	3.95e-05	2.94e-05	9.17e-06	0.000158	0.000319
3405.49	4.93e-05	0.000106	2.34e-05	2.07e-05	7.11e-06	1.28e-06	5.35e-05	6.33e-05																3405.49	0.000194	0.000296	7.75e-05	3.98e-05	2.94e-05	9.17e-06	0.000158	0.000319
3606.55	4.95e-05	0.000106	2.35e-05	2.1e-05	7.13e-06	1.31e-06	5.35e-05	6.35e-05																3606.55	0.000194	0.000297	7.73e-05	4e-05	2.94e-05	9.23e-06	0.000158	0.00032
3820.18	4.97e-05	0.000106	2.35e-05	2.13e-05	7.13e-06	1.31e-06	5.36e-05	6.34e-05																3820.18	0.000194	0.000297	7.75e-05	4e-05	2.94e-05	9.21e-06	0.000158	0.00032
4046.37	4.99e-05	0.000106	2.35e-05	2.16e-05	7.1e-06	1.29e-06	5.36e-05	6.38e-05																4046.37	0.000194	0.000297	7.74e-05	4.01e-05	2.94e-05	9.24e-06	0.000158	0.000319
4291.42	5.01e-05	0.000106	2.36e-05	2.19e-05	7.18e-06	1.32e-06	5.37e-05	6.38e-05																4291.42	0.000195	0.000297	7.74e-05	4.03e-05	2.95e-05	9.22e-06	0.000158	0.00032
4542.74	5.02e-05	0.000106	2.36e-05	2.22e-05	7.2e-06	1.3e-06	5.37e-05	6.42e-05																4542.74	0.000195	0.000297	7.74e-05	4.04e-05	2.95e-05	9.26e-06	0.000159	0.00032
4812.92	5.05e-05	0.000106	2.37e-05	2.25e-05	7.23e-06	1.34e-06	5.38e-05	6.43e-05																4812.92	0.000195	0.000297	7.74e-05	4.06e-05	2.95e-05	9.3e-06	0.000159	0.00032
5101.95	5.07e-05	0.000107	2.37e-05	2.28e-05	7.23e-06	1.27e-06	5.38e-05	6.44e-05																5101.95	0.000195	0.000297	7.77e-05	4.08e-05	2.95e-05	9.25e-06	0.000159	0.000322
5403.54	5.09e-05	0.000107	2.38e-05	2.32e-05	7.27e-06	1.32e-06	5.39e-05	6.48e-05																5403.54	0.000195	0.000297	7.74e-05	4.09e-05	2.95e-05	9.34e-06	0.000159	0.000321
5730.27	5.12e-05	0.000107	2.39e-05	2.35e-05	7.29e-06	1.32e-06	5.4e-05	6.5e-05																5730.27	0.000195	0.000297	7.74e-05	4.12e-05	2.95e-05	9.34e-06	0.000159	0.000321
6069.56	5.16e-05	0.000107	2.4e-05	2.38e-05	7.34e-06	1.31e-06	5.41e-05	6.49e-05																6069.56	0.000196	0.000297	7.75e-05	4.15e-05	2.96e-05	9.37e-06	0.000159	0.000321
6408.85	5.16e-05	0.000108	2.39e-05	2.42e-05	7.22e-06	1.44e-06	5.42e-05	6.44e-05																6408.85	0.000196	0.000296	7.74e-05	4.21e-05	2.96e-05	9.7e-06	0.000159	0.000322
6785.84	5.25e-05	0.000108	2.4e-05	2.49e-05	7.39e-06	1.43e-06	5.42e-05	6.64e-05																6785.84	0.000196	0.000297	7.7e-05	4.21e-05	2.95e-05	9.32e-06	0.000159	0.000321
7225.66																								7225.66
7665.49	5.28e-05	0.000109	2.43e-05	2.52e-05	7.37e-06	1.42e-06	5.45e-05	6.6e-05																7665.49	0.000196	0.000297	7.79e-05	4.13e-05	2.96e-05	9.61e-06	0.000159	0.00032
8105.31	5.32e-05	0.00011	2.44e-05	2.58e-05	7.58e-06	1.47e-06	5.44e-05	6.69e-05																8105.31	0.000197	0.000299	7.81e-05	4.29e-05	2.98e-05	9.5e-06	0.000159	0.000321
8607.96	5.38e-05	0.00011	2.44e-05	2.62e-05	7.23e-06	1.34e-06	5.48e-05	6.77e-05																8607.96	0.000198	0.000298	7.77e-05	4.33e-05	2.96e-05	9.51e-06	0.000159	0.000324
9110.62	5.42e-05	0.00011	2.44e-05	2.62e-05	7.48e-06	1.4e-06	5.5e-05	6.72e-05																9110.62	0.000197	0.000298	7.78e-05	4.3e-05	2.98e-05	9.49e-06	0.00016	0.000322
9613.27	5.4e-05	0.000111	2.49e-05	2.66e-05	7.55e-06	1.39e-06	5.51e-05	6.74e-05																9613.27	0.000199	0.000299	7.81e-05	4.42e-05	2.99e-05	9.42e-06	0.00016	0.000324
10241.6	5.45e-05	0.000111	2.5e-05	2.74e-05	7.73e-06	1.32e-06	5.52e-05	6.84e-05																10241.6	0.000198	0.000299	7.77e-05	4.4e-05	2.99e-05	9.49e-06	0.00016	0.000324
10807.1	5.52e-05	0.000112	2.53e-05	2.79e-05	7.57e-06	1.26e-06	5.52e-05	6.81e-05																10807.1	0.000199	0.0003	7.81e-05	4.45e-05	2.99e-05	9.31e-06	0.00016	0.000323
11498.2	5.54e-05	0.000112	2.52e-05	2.74e-05	7.62e-06	1.43e-06	5.55e-05	6.98e-05																11498.2	0.000199	0.0003	7.79e-05	4.51e-05	2.98e-05	9.44e-06	0.00016	0.000323
12126.5	5.55e-05	0.000112	2.55e-05	2.8e-05	7.71e-06	1.37e-06	5.56e-05	6.99e-05																12126.5	0.0002	0.000301	7.83e-05	4.52e-05	3.03e-05	9.5e-06	0.00016	0.000326
12880.5	5.63e-05	0.000114	2.56e-05	2.86e-05	7.78e-06	1.4e-06	5.61e-05	7.02e-05																12880.5	0.0002	0.000301	7.84e-05	4.6e-05	3.02e-05	9.5e-06	0.00016	0.000327
13634.5	5.74e-05	0.000114	2.59e-05	2.92e-05	7.67e-06	1.35e-06	5.61e-05	7.11e-05																13634.5	0.000201	0.000301	7.86e-05	4.65e-05	3.02e-05	9.62e-06	0.00016	0.000327
14451.3	5.78e-05	0.000115	2.59e-05	2.95e-05	7.79e-06	1.18e-06	5.67e-05	7.09e-05																14451.3	0.000201	0.000301	7.91e-05	4.63e-05	3e-05	9.44e-06	0.00016	0.000327
15331	5.84e-05	0.000116	2.65e-05	2.94e-05	7.86e-06	1.45e-06	5.66e-05	7.23e-05																15331	0.000202	0.000301	7.84e-05	4.68e-05	3.01e-05	9.94e-06	0.000161	0.000326
16210.6	5.88e-05	0.000117	2.65e-05	3.02e-05	7.92e-06	1.33e-06	5.7e-05	7.33e-05																16210.6	0.000202	0.000301	7.88e-05	4.72e-05	3.03e-05	9.79e-06	0.000161	0.000328
17215.9	5.94e-05	0.000117	2.67e-05	2.99e-05	7.96e-06	1.49e-06	5.75e-05	7.38e-05																17215.9	0.000202	0.000303	7.91e-05	4.75e-05	3.03e-05	9.54e-06	0.000161	0.000328
18221.2	6.04e-05	0.000119	2.7e-05	3.1e-05	8.12e-06	1.42e-06	5.77e-05	7.38e-05																18221.2	0.000203	0.000304	7.9e-05	4.87e-05	3.05e-05	1e-05	0.000162	0.000331
19289.4	5.95e-05	0.00012	2.72e-05	3.11e-05	8.07e-06	1.37e-06	5.8e-05	7.45e-05																19289.4	0.000205	0.000303	7.93e-05	4.9e-05	3.05e-05	9.81e-06	0.000162	0.000329
20483.2	6.14e-05	0.000121	2.77e-05	3.17e-05	8.27e-06	1.52e-06	5.85e-05	7.62e-05																20483.2	0.000205	0.000304	7.9e-05	4.93e-05	3.06e-05	9.76e-06	0.000163	0.00033
21677	6.17e-05	0.000123	2.78e-05	3.19e-05	8.19e-06	1.33e-06	5.91e-05	7.68e-05																21677	0.000205	0.000304	7.93e-05	5.05e-05	3.06e-05	9.75e-06	0.000163	0.000332
22933.6	6.26e-05	0.000124	2.8e-05	3.18e-05	8.37e-06	1.54e-06	5.91e-05	7.76e-05																22933.6	0.000206	0.000305	8e-05	5.06e-05	3.08e-05	9.94e-06	0.000163	0.000332
24315.9	6.36e-05	0.000125	2.85e-05	3.25e-05	8.32e-06	1.8e-06	5.96e-05	7.83e-05																24315.9	0.000207	0.000306	7.98e-05	5.06e-05	3.07e-05	9.98e-06	0.000163	0.000332
25761.1	6.41e-05	0.000127	2.86e-05	3.27e-05	8.23e-06	1.59e-06	6.03e-05	7.85e-05																25761.1	0.000208	0.000306	7.98e-05	5.11e-05	3.09e-05	1.01e-05	0.000164	0.000333
27331.9	6.49e-05	0.000127	2.89e-05	3.29e-05	8.37e-06	1.67e-06	6.07e-05	8.05e-05																27331.9	0.000209	0.000308	7.98e-05	5.21e-05	3.09e-05	9.97e-06	0.000164	0.000333
28965.5	6.56e-05	0.00013	2.91e-05	3.3e-05	8.25e-06	1.53e-06	6.12e-05	8.17e-05																28965.5	0.00021	0.000307	8.08e-05	5.27e-05	3.11e-05	1e-05	0.000165	0.000337
30661.9	6.64e-05	0.000131	2.97e-05	3.3e-05	8.6e-06	1.64e-06	6.18e-05	8.22e-05																30661.9	0.00021	0.000308	8.11e-05	5.24e-05	3.12e-05	9.82e-06	0.000166	0.000334
32484.1	6.55e-05	0.000133	2.99e-05	3.47e-05	8.73e-06	1.37e-06	6.26e-05	8.33e-05																32484.1	0.000214	0.000309	7.93e-05	5.43e-05	3.13e-05	1.03e-05	0.000166	0.000338
34431.9	6.67e-05	0.000134	3e-05	3.39e-05	8.69e-06	1.57e-06	6.29e-05	8.25e-05																34431.9	0.000213	0.000309	8.19e-05	5.5e-05	3.13e-05	1.03e-05	0.000166	0.000336
36505.3	6.68e-05	0.000136	3.03e-05	3.42e-05	8.33e-06	1.95e-06	6.32e-05	8.57e-05																36505.3	0.000218	0.000313	8.21e-05	5.49e-05	3.16e-05	1.01e-05	0.000168	0.000342
38641.6	6.95e-05	0.000137	3.09e-05	3.54e-05	8.93e-06	1.7e-06	6.4e-05	8.45e-05																38641.6	0.000217	0.000311	8.22e-05	5.57e-05	3.12e-05	1.05e-05	0.000168	0.000342
40966.4	6.89e-05	0.000139	3.13e-05	3.44e-05	8.43e-06	1.67e-06	6.44e-05	8.7e-05																40966.4	0.000221	0.000313	8.29e-05	5.33e-05	3.17e-05	1.03e-05	0.000169	0.00034
43416.8	7.06e-05	0.000141	3.13e-05	3.53e-05	8.67e-06	2.16e-06	6.47e-05	8.68e-05																43416.8	0.000219	0.000318	8.2e-05	5.6e-05	3.21e-05	1.04e-05	0.000171	0.000345
45992.9	7.11e-05	0.000143	3.19e-05	3.49e-05	9.07e-06	1.87e-06	6.55e-05	8.83e-05																45992.9	0.000216	0.000316	8.23e-05	5.74e-05	3.2e-05	1.05e-05	0.000172	0.000345
48694.7	7.29e-05	0.000146	3.2e-05	3.5e-05	8.71e-06	2.07e-06	6.62e-05	8.9e-05																48694.7	0.000223	0.000316	8.4e-05	5.78e-05	3.22e-05	1.04e-05	0.000173	0.000347
51585	7.36e-05	0.000148	3.23e-05	3.65e-05	9.18e-06	2.51e-06	6.67e-05	9.01e-05																51585	0.000222	0.000319	8.29e-05	5.9e-05	3.18e-05	1.03e-05	0.000173	0.000349
54663.7	7.44e-05	0.000148	3.23e-05	3.7e-05	8.93e-06	2.08e-06	6.69e-05	9.21e-05																54663.7	0.000226	0.000321	8.52e-05	5.91e-05	3.25e-05	1.06e-05	0.000175	0.00035
57931	7.41e-05	0.000152	3.28e-05	3.67e-05	9.37e-06	2.55e-06	6.77e-05	9.25e-05																57931	0.000226	0.000321	8.45e-05	5.83e-05	3.21e-05	9.93e-06	0.000176	0.00035
61386.7	7.52e-05	0.000153	3.31e-05	3.79e-05	8.81e-06	2.62e-06	6.84e-05	9.33e-05																61386.7	0.000228	0.000324	8.46e-05	5.95e-05	3.25e-05	1.06e-05	0.000177	0.000357
65345.1	7.44e-05	0.000159	3.41e-05	3.35e-05	8.57e-06	2.03e-06	6.97e-05	9.43e-05																65345.1	0.000244	0.000328	8.98e-05	5.6e-05	3.28e-05	9.84e-06	0.00018	0.000352
69115	7.67e-05	0.00016	3.46e-05	4.12e-05	1.17e-05		7.1e-05	8.85e-05																69115	0.000239	0.00032	8.14e-05	7.85e-05	3.25e-05	5.3e-06	0.000181	0.000353
72884.9	7.55e-05	0.000166	3.36e-05	3.91e-05	8.99e-06		7.13e-05	0.000108																72884.9	0.000237	0.000325	9.22e-05	5.96e-05	3.33e-05	1.06e-05	0.000184	0.000357
77283.2	7.1e-05	0.000167	3.32e-05	4.02e-05	9.28e-06	4.11e-06	6.95e-05	8.85e-05																77283.2	0.000239	0.000339	8.72e-05	6.57e-05	3.25e-05	1.4e-05	0.00018	0.00036
82309.7	7.73e-05	0.000175	3.41e-05	4.05e-05	8.29e-06	1.89e-06	7.14e-05	0.000101																82309.7	0.000232	0.000335	8.81e-05	6.52e-05	3.41e-05	9.2e-06	0.000182	0.000377
86708	8.4e-05	0.000165	3.77e-05	3.92e-05	1.02e-05	2.91e-06	7.25e-05	8.71e-05																86708	0.00024	0.000332	8.4e-05	5.17e-05	3.37e-05	9e-06	0.000182	0.000389
92362.8	8.05e-05	0.000172	3.41e-05	4.19e-05	9.81e-06	4.82e-06	6.98e-05	9.99e-05																92362.8	0.000244	0.000336	9.06e-05	6.66e-05	3.23e-05	1.09e-05	0.00019	0.000377
97389.4	8.76e-05	0.00017	3.24e-05	4.36e-05	9.98e-06		7.41e-05	9.68e-05																97389.4	0.000247	0.000346	9.22e-05	6.2e-05	3.42e-05	1.23e-05	0.000188	0.000379
103673	7.17e-05	0.000169	3.56e-05	4.18e-05	9.47e-06	5.73e-06	7.21e-05	0.000104																103673	0.000238	0.000352	8.68e-05	6.31e-05	3.66e-05	1.03e-05	0.000191	0.000374
109327	8.03e-05	0.000173	3.42e-05	4.74e-05	1.11e-05		7.18e-05	0.000111																109327	0.000255	0.000338	9.21e-05	6.33e-05	3.43e-05	1.24e-05	0.000193	0.000385
116239	8.73e-05	0.000172	3.49e-05	4.26e-05	9.61e-06	4.04e-06	7.11e-05	0.000106																116239	0.000259	0.000352	0.000101	7.03e-05	3.47e-05	1.19e-05	0.000195	0.000388
123150	9.06e-05	0.000173	3.42e-05	4.14e-05	9.41e-06		7.27e-05	0.000109																123150	0.000261	0.000351	8.87e-05	6.52e-05	3.39e-05	8.3e-06	0.000196	0.000387
130062	8.41e-05	0.000186	3.4e-05	4.91e-05	1.06e-05	4.47e-06	7.4e-05	0.000109																130062	0.000262	0.00036	9.31e-05	5.61e-05	3.45e-05	1.17e-05	0.0002	0.000406
138230	7.87e-05	0.000176	3.34e-05	4.69e-05	1.21e-05	2.55e-06	7.71e-05	0.000105																138230	0.000261	0.000364	9.43e-05	6.94e-05	3.43e-05	1.03e-05	0.000196	0.000388
146398	7.48e-05	0.000182	3.37e-05	4.79e-05	1.26e-05	5.52e-06	7.2e-05	0.000105																146398	0.000257	0.000365	9.52e-05	6.21e-05	3.47e-05	1.26e-05	0.000206	0.000407
155195	0.000123	0.00019	3.52e-05	6.64e-05	9.4e-06	4.83e-06	7.82e-05	0.000108																155195	0.000256	0.000371	9.67e-05	6.47e-05	3.4e-05	1.14e-05	0.000205	0.000415
163991	8.52e-05	0.000178	3.61e-05	4.7e-05	8.73e-06	4.07e-06	7.72e-05	0.00011																163991	0.000265	0.000378	9.55e-05	7.08e-05	3.32e-05	1.32e-05	0.000207	0.000404
174044	8.13e-05	0.000185	3.63e-05	4.91e-05	1.03e-05	6.42e-06	7.64e-05	0.000118																174044	0.000262	0.000366	9.48e-05	6.38e-05	3.31e-05	1.29e-05	0.000209	0.000404
184097	9.38e-05	0.000181	3.63e-05	5.54e-05	1.27e-05	7.79e-06	7.6e-05	0.000102																184097	0.000254	0.000377	9.37e-05	5.93e-05	3.26e-05	1.19e-05	0.000208	0.000415
195407	7.67e-05	0.000187	3.74e-05	5.52e-05	1.15e-05	9.58e-06	7.69e-05	0.000106																195407	0.00027	0.00038	9.54e-05	8.45e-05	3.52e-05	1.37e-05	0.000206	0.000419
206717	9.79e-05	0.000189	4.06e-05	5.62e-05	1.26e-05	5.8e-06	7.65e-05	0.000117																206717	0.000269	0.000382	9.84e-05	7.39e-05	3.43e-05	1.34e-05	0.00021	0.000421
219283	9e-05	0.000193	3.71e-05	5.34e-05	1.27e-05	1.16e-05	7.6e-05	0.000108																219283	0.000271	0.000383	9.81e-05	7.74e-05	3.77e-05	1.03e-05	0.00021	0.000418
232478	9.35e-05	0.000185	3.71e-05	5e-05	1.33e-05	9.48e-06	7.49e-05	0.000115																232478	0.000276	0.000383	0.000103	7.66e-05	3.57e-05	1.4e-05	0.000212	0.000431
246301	0.0001	0.000188	3.66e-05	6.52e-05	1.33e-05	7.79e-06	7.9e-05	0.000108																246301	0.000288	0.000396	9.77e-05	7.69e-05	3.5e-05	1.45e-05	0.00021	0.000446
260752	8.39e-05	0.000196	3.92e-05	5.51e-05	1.34e-05	8.61e-06	7.41e-05	0.000117																260752	0.000286	0.00039	0.000103	7.01e-05	3.49e-05	1.46e-05	0.000213	0.000433
276460	9.34e-05	0.000189	3.95e-05	6.58e-05	1.62e-05	7.89e-06	7.89e-05	0.000123																276460	0.000305	0.000399	0.000106	8.51e-05	3.58e-05	1.43e-05	0.000216	0.000443
292796	9.34e-05	0.000201	4.12e-05	6.58e-05	1.43e-05	5.98e-06	7.74e-05	0.000135																292796	0.00028	0.000409	9.94e-05	8.65e-05	3.8e-05	1.47e-05	0.000219	0.000444
310389	8.74e-05	0.000201	3.78e-05	7.4e-05	1.31e-05	9.89e-06	7.7e-05	0.000118																310389	0.000291	0.000408	0.000106	9.08e-05	3.66e-05	1.51e-05	0.00022	0.000456
328611	0.000109	0.000224	3.77e-05	6.25e-05	1.46e-05	9.11e-06	7.94e-05	0.000118																328611	0.000298	0.000419	9.85e-05	0.000112	3.53e-05	1.78e-05	0.000218	0.000463
348088	0.000119	0.000205	3.88e-05	7.85e-05	1.47e-05	1.25e-05	7.87e-05	0.00013																348088	0.000291	0.000417	0.000106	9.24e-05	3.68e-05	1.23e-05	0.000219	0.000454
368823	8.19e-05	0.000227	4.11e-05	6.36e-05		3.26e-05	8.28e-05																	368823	0.000331	0.000381	0.000166	7.94e-05	2.92e-05	1.51e-05	0.000218	0.0004
390814	9.32e-05	0.000211	3.95e-05	9.14e-05	1.52e-05	1.04e-05	0.000103	0.000122																390814	0.000312	0.000421	0.000107	0.000114	3.87e-05	1.72e-05	0.000241	0.000458
414062	0.000118	0.000216	4.2e-05	9.24e-05	1.84e-05	1.62e-05	7.91e-05	0.00014																414062	0.000296	0.00042	0.000104	0.0001	4.1e-05	1.5e-05	0.000219	0.000459
439195	9.68e-05	0.000215	4.14e-05	0.000102	1.84e-05	1.32e-05	8.19e-05	0.000128																439195	0.00031	0.000427	0.000106	0.000106	4.15e-05	1.98e-05	0.000226	0.000471
464956	0.000115	0.000211	4.25e-05	0.000101	1.73e-05	1.63e-05	8.04e-05	0.000124																464956	0.000302	0.000427	0.000108	0.000105	3.75e-05	1.91e-05	0.000223	0.000478
492602	0.000124	0.000215	4.23e-05	0.000103	2.09e-05	1.44e-05	8.04e-05	0.000128																492602	0.000316	0.000438	0.000107	0.000123	4.19e-05	1.81e-05	0.000223	0.000468
522133	0.000124	0.000213	4.23e-05	0.000105	2.27e-05	1.63e-05	8.32e-05	0.000141																522133	0.000314	0.000443	0.000112	0.000124	4e-05	1.83e-05	0.000227	0.000482
553549	0.000115	0.000221	4.28e-05	0.00012	2.37e-05	1.64e-05	8.25e-05	0.000151																553549	0.000306	0.000443	0.000108	0.000123	4.17e-05	2.09e-05	0.000229	0.000487
586221	0.000117	0.000224	4.49e-05	0.000116	2.35e-05	2.12e-05	8.35e-05	0.000145																586221	0.000324	0.000451	9.84e-05	0.000126	4.19e-05	1.99e-05	0.000227	0.00047
621407	0.000131	0.000205	4.85e-05	0.000125	2.53e-05	1.59e-05	8.61e-05	0.000119																621407	0.000319	0.000446	0.000108	0.000135	4.3e-05	2.08e-05	0.000228	0.000517
659734	0.00014	0.000233	4.77e-05	0.000134	2.28e-05	2.15e-05	8.38e-05	0.000156																659734	0.000328	0.000443	0.00011	0.000137	4.33e-05	2.12e-05	0.000225	0.00049
697434	0.00013	0.000235	5.22e-05	0.00013	3.13e-05	2.5e-05	8.59e-05	0.000153																697434	0.000331	0.00045	0.000111	0.000156	4.95e-05	2.45e-05	0.000231	0.000498
741416	0.000145	0.000249	4.88e-05	0.000142	2.85e-05	2.58e-05	8.67e-05	0.000148																741416	0.000335	0.000483	0.000109	0.000164	4.61e-05	2.15e-05	0.000231	0.000494
785398	0.000154	0.000242	5.32e-05	0.000167	3.09e-05	2.44e-05	8.68e-05	0.000158																785398	0.000332	0.000471	0.000107	0.000166	4.68e-05	2.54e-05	0.00023	0.000494
829380	0.000157	0.000259	5.28e-05	0.000165	3.11e-05	1.98e-05	9.22e-05	0.000167																829380	0.000326	0.000493	0.000123	0.000158	4.88e-05	1.98e-05	0.00023	0.000499
879646	0.000147	0.000257	5.49e-05	0.000171	3.31e-05	2.89e-05	9.21e-05	0.000162																879646	0.000338	0.000471	0.000114	0.000168	5.1e-05	2.85e-05	0.000232	0.000512
929911	0.000157	0.000276	5.66e-05	0.000182	3.3e-05	3.03e-05	9.45e-05	0.000185																929911	0.000345	0.00048	0.000108	0.000183	5.23e-05	2.74e-05	0.000235	0.000521
986460	0.000167	0.000275	5.78e-05	0.000196	3.78e-05	3.25e-05	9.7e-05	0.000198																986460	0.000346	0.000499	0.000124	0.000202	5.03e-05	3.05e-05	0.000236	0.000504
1.04301e+06	0.000168	0.000295	6.15e-05	0.000178	3.83e-05	3.18e-05	9.69e-05	0.000186																1.04301e+06	0.000349	0.000486	0.00011	0.000194	4.98e-05	3.2e-05	0.000235	0.000522
1.10584e+06	0.000175	0.00029	6.39e-05	0.000216	4.37e-05	3.67e-05	9.54e-05	0.000209																1.10584e+06	0.000349	0.000508	0.000106	0.000236	5.76e-05	3.44e-05	0.00024	0.000518
1.17496e+06	0.000181	0.000295	6.66e-05	0.000216	4.31e-05	3.43e-05	0.000106	0.000202																1.17496e+06	0.000357	0.000496	0.000122	0.000224	5.41e-05	3.52e-05	0.000238	0.000512
1.24407e+06	0.000202	0.000302	6.96e-05	0.000228	4.88e-05	3.86e-05	0.000105	0.000217																1.24407e+06	0.000346	0.00052	0.000115	0.00025	5.63e-05	3.62e-05	0.000236	0.000522
1.31947e+06	0.000206	0.000316	7.06e-05	0.000246	4.67e-05	4.09e-05	0.000107	0.000242																1.31947e+06	0.000355	0.000518	0.000114	0.000254	5.99e-05	4.66e-05	0.000245	0.000509
1.39487e+06	0.000209	0.000334	7.12e-05	0.000276	5.16e-05	4.09e-05	0.000112	0.000233																1.39487e+06	0.000373	0.000531	0.000128	0.00027	5.96e-05	3.94e-05	0.000243	0.000524
1.47655e+06	0.000227	0.000351	7.69e-05	0.000267	5.1e-05	4.62e-05	0.000116	0.000232																1.47655e+06	0.000377	0.00052	0.000128	0.000277	6.3e-05	4.42e-05	0.000242	0.000518
1.5708e+06	0.000225	0.000362	8.02e-05	0.000297	5.6e-05	4.81e-05	0.000116	0.000256																1.5708e+06	0.00038	0.000537	0.000127	0.000294	6.29e-05	4.7e-05	0.000242	0.000552
1.65876e+06	0.00025	0.000373	8.13e-05	0.000298	5.75e-05	5.02e-05	0.000121	0.000272																1.65876e+06	0.000388	0.000533	0.000128	0.000333	6.84e-05	4.94e-05	0.00025	0.000557
1.75929e+06	0.000276	0.000386	8.48e-05	0.000336	6.48e-05	5.59e-05	0.000126	0.000268																1.75929e+06	0.000417	0.000551	0.000133	0.000317	7.13e-05	5.2e-05	0.000248	0.00056
1.86611e+06	0.000287	0.000402	8.86e-05	0.000328	6.73e-05	5.54e-05	0.000132	0.000292																1.86611e+06	0.000393	0.000557	0.000135	0.000341	7.25e-05	5.62e-05	0.00025	0.000568
1.97292e+06	0.000281	0.000419	9.78e-05	0.000359	7e-05	5.89e-05	0.000131	0.0003																1.97292e+06	0.000417	0.000571	0.000132	0.000352	7.77e-05	5.39e-05	0.000255	0.000566
2.0923e+06	0.000288	0.000432	9.75e-05	0.000371	7.33e-05	6.37e-05	0.000136	0.000309																2.0923e+06	0.000429	0.000589	0.000141	0.000368	7.61e-05	5.9e-05	0.000255	0.000579
2.21796e+06	0.000305	0.000456	0.000105	0.000398	7.68e-05	6.41e-05	0.000143	0.000327																2.21796e+06	0.000438	0.000606	0.000141	0.000389	7.55e-05	6.27e-05	0.000256	0.000564
2.34991e+06	0.000322	0.000471	0.000107	0.000406	7.92e-05	6.87e-05	0.000151	0.000339																2.34991e+06	0.000437	0.000625	0.000141	0.000418	8.42e-05	6.44e-05	0.000269	0.000586
2.48814e+06	0.000343	0.000489	0.000116	0.000441	8.26e-05	6.96e-05	0.000147	0.000338																2.48814e+06	0.000446	0.000618	0.000149	0.000432	8.43e-05	6.88e-05	0.000271	0.00058
2.63894e+06	0.000336	0.000511	0.000122	0.000438	8.63e-05	7.17e-05	0.000154	0.000358																2.63894e+06	0.000447	0.000636	0.000152	0.000442	9.06e-05	6.72e-05	0.000263	0.000589
2.79602e+06	0.000351	0.000543	0.000126	0.000468	9.28e-05	7.45e-05	0.000165	0.000393																2.79602e+06	0.000456	0.000639	0.000148	0.000479	9.28e-05	7.32e-05	0.000269	0.000593
2.95938e+06	0.000373	0.000533	0.000135	0.000451	9.31e-05	8.05e-05	0.000171	0.000399																2.95938e+06	0.000463	0.000645	0.000159	0.00048	9.14e-05	7.83e-05	0.000276	0.000591
3.14159e+06	0.000366	0.000574	0.000135	0.000506	0.000102	7.77e-05	0.000173	0.00041																3.14159e+06	0.000475	0.000678	0.000155	0.000502	9.69e-05	7.26e-05	0.000284	0.000622
3.32381e+06	0.000357	0.000589	0.000139	0.000529	9.74e-05	8.02e-05	0.000177	0.000398																3.32381e+06	0.000447	0.000684	0.000156	0.000514	0.0001	7.74e-05	0.00028	0.000582
3.52487e+06	0.000379	0.00061	0.000144	0.000529	0.000103	8.07e-05	0.000184	0.000382																3.52487e+06	0.000469	0.000692	0.000158	0.000528	9.74e-05	7.43e-05	0.000283	0.000572
3.73221e+06	0.000355	0.000603	0.00014	0.000552	9.51e-05	8.44e-05	0.000182	0.000399																3.73221e+06	0.000461	0.00068	0.000136	0.000536	0.000105	7.19e-05	0.000281	0.00056
3.95841e+06	0.000344	0.000601	0.000149	0.00056	9.81e-05	7.38e-05	0.000186	0.000376																3.95841e+06	0.000418	0.000661	0.000139	0.000554	9.39e-05	7.43e-05	0.000286	0.000543
4.19088e+06	0.000279	0.000581	0.000153	0.000522	9.46e-05	7.44e-05	0.00019	0.000341																4.19088e+06	0.000378	0.000647	0.000123	0.000535	9.25e-05	7.22e-05	0.000276	0.000516
4.44221e+06	0.000226	0.000588	0.000144	0.000524	8.85e-05	7.27e-05	0.000183	0.000275																4.44221e+06	0.000303	0.000624	8.23e-05	0.000526	7.96e-05	6.86e-05	0.000276	0.000463
4.70611e+06	0.000161	0.000543	0.00013	0.000495	6.89e-05	7.53e-05	0.000172	0.000176																4.70611e+06	0.000219	0.000531	5.54e-05	0.000459	6.83e-05	7.29e-05	0.000259	0.000358
4.98257e+06	0.000169	0.000494	0.000114	0.000384	5.68e-05	0.000103	0.000153	0.000199																4.98257e+06	0.000131	0.00043	0.000212	0.000401	4.31e-05	9.21e-05	0.000256	0.000209
5.28416e+06	0.000546	0.000582	9.2e-05	0.00035	4.8e-05	0.000145	9.98e-05	0.000459																5.28416e+06	0.000396	0.000295	0.000441	0.000291	2.33e-05	0.000132	0.00022	0.000192
5.59832e+06	0.0013	0.000898	6.7e-05	0.000396	9.98e-05	0.000214	3.2e-05	0.000998																5.59832e+06	0.00117	0.00057	0.00056	0.000389	8.65e-05	0.000216	0.000175	0.000753
5.93133e+06	0.00295	0.00172	0.000187	0.00105	0.000235	0.000334	0.000145	0.0021																5.93133e+06	0.00281	0.00141	0.0006	0.00103	0.000229	0.000329	0.000148	0.00186
6.28319e+06	0.00494	0.00275	0.000492	0.00271	0.000546	0.000459	0.000515	0.00389																6.28319e+06	0.00473	0.00248	0.000603	0.00261	0.00054	0.000457	0.000415	0.00335
